# Supplementary material for: Clinical and molecular characterization of isolated M1 disease in pediatric medulloblastoma: experience from the German HIT-MED studies
Source: J Neurooncol. 2022 Feb 21;157(1):37–48. doi: 10.1007/s11060-021-03913-5 (PMC8938370; doi:10.1007/s11060-021-03913-5)
Supplement: Supplementary file 1 — Supplementary file1 (XLSX 14 KB) [file 11060_2021_3913_MOESM1_ESM.xlsx]

## Sheet: Tabelle1
Patient Study No.	Treatment cohort	Age at first surgery	Sex	Methylation subgroup	MB subtype	Risk classification by MB subtype	WCA	Histology	Initial staging residual tumor	Last status	Relapse	M1-persistence	PFS [years]	OS [years]
1	M1-SKK >/=4 years	5.59	male	MB, Group 3	II	HR	no	LCAMB	R0 or <1,5cm2	death	relapse/progression	yes	0.41	0.67
2	M1-SKK >/=4 years	13.37	male	MB, Group 4	VIII	SR	no	CMB	R0 or <1,5cm2	death	relapse/progression	no	6.11	6.94
3	M1-SKK >/=4 years	7.07	male	MB, Group 3	III	HR	no	CMB	R0 or <1,5cm2	death	relapse/progression	yes	1.63	8.43
4	M1-SKK >/=4 years	5.93	female	MB, SHH	not assessed	not assessed	no	CMB	R0 or <1,5cm2	death	relapse/progression	no	1.39	1.52
5	M1-SKK >/=4 years	13.45	male	MB, Group 4	VII	SR	yes = LR	CMB	R0 or <1,5cm2	alive	no event	no	11.82	11.82
6	M1-SKK >/=4 years	9.12	male	MB, Group 4	VIII	SR	no	CMB	R >1,5cm2	death	relapse/progression	no	7.76	9.43
7	M1-SKK >/=4 years	9.22	male	not assessed	not assessed	not assessed	no	DMB	R0 or <1,5cm2	death	relapse/progression	no	3.8	4.13
8	M1-SKK >/=4 years	16.02	female	MB, Group 3	II	HR	no	CMB	R0 or <1,5cm2	death	relapse/progression	no	3.24	4.34
9	M1-SKK >/=4 years	7.7	male	MB, Group 4	VIII	SR	no	CMB	R0 or <1,5cm2	alive	no event	no	12.97	12.97
10	M1-SKK >/=4 years	4.48	male	MB, Group 4	VI	SR	yes = LR	CMB	R0 or <1,5cm2	alive	no event	no	13.25	13.25
11	M1-SKK >/=4 years	7.74	female	MB, SHH	not assessed	not assessed	no	CMB	R0 or <1,5cm2	death	relapse/progression	no	0.21	1.74
12	M1-SKK >/=4 years	6.47	male	MB, Group 3	III	HR	no	CMB	R0 or <1,5cm2	alive	no event	yes	9.11	9.11
13	M1-SKK >/=4 years	7.19	male	MB, Group 4	VII	SR	yes = LR	CMB	R0 or <1,5cm2	death	relapse/progression	yes	2.92	7.92
14	M1-SKK >/=4 years	9.26	male	MB, Group 3	II	HR	no	CMB	R0 or <1,5cm2	death	relapse/progression	not assessed	1.1	1.76
15	M1-SKK >/=4 years	5	male	MB, Group 4	VIII	SR	no	CMB	R0 or <1,5cm2	alive	no event	no	1.56	1.56
16	M1-SKK >/=4 years	8.42	male	not assessed	not assessed	not assessed	no	CMB	R0 or <1,5cm2	death	relapse/progression	yes	2.22	5.21
17	M1-SKK >/=4 years	8.03	male	not assessed	not assessed	not assessed	no	CMB	R0 or <1,5cm2	death	relapse/progression	not assessed	8.34	8.34
18	M1-SKK >/=4 years	7.92	female	not assessed	not assessed	not assessed	no	CMB	R0 or <1,5cm2	death	relapse/progression	no	0.25	1.13
19	M1-SKK >/=4 years	4.44	female	not assessed	not assessed	not assessed	no	CMB	R0 or <1,5cm2	alive	no event	no	15.85	15.85
20	M1-SKK >/=4 years	6.24	male	not assessed	not assessed	not assessed	no	CMB	R0 or <1,5cm2	alive	no event	no	14.66	14.66
21	M1-SKK >/=4 years	5.02	male	not assessed	not assessed	not assessed	no	CMB	R0 or <1,5cm2	alive	no event	no	12.88	12.88
22	M1-SKK >/=4 years	7.73	male	not assessed	not assessed	not assessed	no	CMB	R0 or <1,5cm2	alive	no event	no	14.05	14.05
23	M1-SKK >/=4 years	4.84	male	not assessed	not assessed	not assessed	no	LCAMB	R0 or <1,5cm2	death	relapse/progression	no	0.47	1.02
24	M1-SKK >/=4 years	4.97	male	not assessed	not assessed	not assessed	no	CMB	R0 or <1,5cm2	alive	no event	no	12.63	12.63
25	M1-SKK >/=4 years	8.24	male	not assessed	not assessed	not assessed	no	CMB	R0 or <1,5cm2	alive	no event	no	13.42	13.42
26	M1-SKK >/=4 years	5.92	male	not assessed	not assessed	not assessed	no	CMB	R0 or <1,5cm2	alive	no event	no	10.77	10.77
27	M1-RT	4.99	male	MB, Group 3	III	HR	not assessed	CMB	R0 or <1,5cm2	death	relapse/progression	not assessed	1.05	1.36
28	M1-RT	11.18	male	MB, Group 4	V	HR	no	LCAMB	R0 or <1,5cm2	alive	no event	not assessed	9.01	9.01
29	M1-RT	17.02	female	MB, Group 4	VIII	SR	no	CMB	R0 or <1,5cm2	alive	no event	no	9.87	9.87
30	M1-RT	9.03	female	MB, Group 3	III	HR	no	LCAMB	R0 or <1,5cm2	alive	no event	no	10.15	10.15
31	M1-RT	7.74	female	MB, WNT	not assessed	not assessed	no	CMB	R0 or <1,5cm2	alive	no event	no	9.55	9.55
32	M1-RT	18.01	male	MB, Group 4	VIII	SR	no	CMB	R0 or <1,5cm2	alive	no event	not assessed	7.84	7.84
33	M1-RT	6.39	male	MB, Group 3	III	HR	no	CMB	R0 or <1,5cm2	death	relapse/progression	not assessed	1.62	1.97
34	M1-RT	4.09	male	MB, Group 3	III	HR	no	CMB	R0 or <1,5cm2	alive	no event	no	7.34	7.34
35	M1-RT	14.45	male	MB, Group 4	VIII	SR	no	CMB	R0 or <1,5cm2	alive	relapse/progression	no	2.71	7.78
36	M1-RT	8.35	male	MB, Group 4	not assessed	not assessed	no	CMB	R0 or <1,5cm2	death	relapse/progression	not assessed	1	1.08
37	M1-RT	10.76	female	MB, Group 4	V	HR	no	CMB	R0 or <1,5cm2	alive	no event	no	3.18	3.18
38	M1-RT	7.13	male	MB, Group 4	VIII	SR	yes = LR	CMB	R0 or <1,5cm2	alive	no event	no	6.05	6.05
39	M1-RT	7.23	male	MB, Group 4	not assessed	not assessed	no	CMB	R0 or <1,5cm2	alive	no event	not assessed	4.16	4.16
40	M1-RT	15.74	female	not assessed	not assessed	not assessed	no	CMB	R0 or <1,5cm2	alive	no event	no	4.47	4.47
41	M1-RT	7.33	male	MB, Group 3	IV	SR	no	CMB	R0 or <1,5cm2	alive	no event	no	5.84	5.84
42	M1-RT	7.81	female	MB, Group 4	VII	SR	no	CMB	R0 or <1,5cm2	alive	no event	no	5.23	5.23
43	M1-RT	10.88	female	not assessed	not assessed	not assessed	no	CMB	R0 or <1,5cm2	alive	relapse/progression	no	0.42	3.42
44	M1-RT	9.25	female	MB, Group 4	VII	SR	yes = LR	CMB	R0 or <1,5cm2	alive	no event	no	1.27	1.27
45	M1-RT	15.74	male	MB, Group 4	not assessed	not assessed	no	CMB	R0 or <1,5cm2	alive	relapse/progression	not assessed	2.99	4.86
46	M1-RT	4.6	female	MB, Group 4	VII	SR	no	CMB	R0 or <1,5cm2	alive	no event	not assessed	1.42	1.42
47	M1-RT	9.95	female	not assessed	not assessed	not assessed	no	CMB	R0 or <1,5cm2	alive	no event	no	2.34	2.34
48	M1-RT	8.14	male	MB, Group 4	V	HR	not assessed	CMB	R0 or <1,5cm2	alive	relapse/progression	not assessed	1.35	1.45
49	M1-RT	6.42	male	MB, Group 4	V	HR	not assessed	CMB	R0 or <1,5cm2	alive	relapse/progression	not assessed	1.07	1.19
50	M1-RT	8.93	female	not assessed	not assessed	not assessed	no	CMB	R0 or <1,5cm2	alive	no event	no	11.33	11.33
51	M1-RT	7.8	male	not assessed	not assessed	not assessed	no	CMB	R0 or <1,5cm2	death	relapse/progression	no	4.62	5.82
52	M1-RT	16.13	male	not assessed	not assessed	not assessed	no	LCAMB	R0 or <1,5cm2	alive	no event	no	10.16	10.16
53	M1-intensified-induction <4 years	2.54	male	not assessed	not assessed	not assessed	no	LCAMB	R0 or <1,5cm2	death	relapse/progression	yes	0.14	0.4
54	M1-intensified-induction <4 years	1.91	male	MB, Group 3	not assessed	not assessed	no	CMB	R0 or <1,5cm2	alive	no event	no	10.4	10.4
55	M1-intensified-induction <4 years	3.43	male	MB, Group 3	III	HR	no	CMB	R0 or <1,5cm2	alive	no event	yes	8.8	8.8
56	M1-intensified-induction <4 years	2.05	male	MB, Group 3	IV	SR	no	CMB	R0 or <1,5cm2	death	relapse/progression	no	1.19	2.72
57	M1-intensified-induction <4 years	3.73	male	MB, Group 4	VI	SR	yes = LR	DMB	R0 or <1,5cm2	alive	no event	no	9.2	9.2
58	M1-intensified-induction <4 years	2.79	male	MB, Group 3	low score	not assessed	yes = LR	CMB	R0 or <1,5cm2	alive	no event	no	4.92	4.92
59	M1-intensified-induction <4 years	3.87	male	not assessed	not assessed	not assessed	no	CMB	R0 or <1,5cm2	death	relapse/progression	no	1.95	3.07
60	M1-intensified-induction <4 years	3.06	male	MB, Group 3	low score	not assessed	no	LCAMB	R0 or <1,5cm2	alive	relapse/progression	yes	0.37	4.9
61	M1-intensified-induction <4 years	3.33	male	MB, Group 3	IV	SR	no	CMB	R0 or <1,5cm2	death	relapse/progression	no	4.24	4.24
62	M1-intensified-induction <4 years	1.43	female	MB, Group 3	IV	SR	no	CMB	R0 or <1,5cm2	alive	no event	no	1.82	1.82
63	M1-intensified-induction <4 years	3.4	female	MB, Group 4	V	HR	not assessed	CMB	R0 or <1,5cm2	alive	no event	no	1.19	1.19
64	M1-intensified-induction <4 years	1.5	female	not assessed	not assessed	not assessed	no	CMB	R >1,5cm2	alive	no event	no	1.33	1.33
65	M1-Carbo/Eto <4 years	1.12	female	not assessed	not assessed	not assessed	no	CMB	R >1,5cm2	alive	no event	no	16.2	16.2
66	M1-SKK <4 years	2.95	male	MB, Group 3	low score	not assessed	no	CMB	R0 or <1,5cm2	death	relapse/progression	no	1.04	1.56
67	M1-SKK <4 years	2.2	male	MB, SHH	not assessed	not assessed	no	DMB	R0 or <1,5cm2	alive	no event	not assessed	1.49	1.49
68	M1-SKK <4 years	2.28	male	not assessed	not assessed	not assessed	no	CMB	R >1,5cm2	death	relapse/progression	yes	0.46	0.72
69	M1-SKK <4 years	2.35	female	not assessed	not assessed	not assessed	no	CMB	R0 or <1,5cm2	alive	no event	no	15.76	15.76
70	M1-SKK <4 years	3.36	male	not assessed	not assessed	not assessed	no	LCAMB	R0 or <1,5cm2	death	relapse/progression	yes	0.32	0.43
